# Supplementary material for: Atractylenolide I Ameliorates Acetaminophen-Induced Acute Liver Injury via the TLR4/MAPKs/NF-κB Signaling Pathways
Source: Front Pharmacol. 2022 Jan 21;13:797499. doi: 10.3389/fphar.2022.797499 (PMC8815859; doi:10.3389/fphar.2022.797499)
Supplement: Supplementary file 3 [file DataSheet1.XLSX]

## Sheet: ALTAST
Biochemistry analyzer										average	stdev
Plasma ALT(IU/L)	Control		12.8	5.7	6	16.2	14.3	21.2		12.7	6.01598
	APAP 500mg/kg		1601.2	1612.6	1375.9	1618.2	1311.2	1492.3		1501.9	132.646
	APAP500mg/kg+60mg/kg AO-I		194.8	220.8	362.9	546.2	338.9	336.6		333.367	124.967
	APAP500mg/kg+120mg/kg AO-I		342.4	67.4	115.9	309.6	85.7	318.6		206.6	129.472
										average	stdev
Plasma AST(IU/L)	Control		15.6	14.8	14.9	17.1	22.2	14.4		16.5	2.95025
	APAP 500mg/kg		1554.5	1213.5	970.6	1344.8	1355.3	1465.7		1317.4	205.651
	APAP500mg/kg+60mg/kg AO-I		417.4	334.4	415.8	581.9	239.1	309.1		382.95	118.618
	APAP500mg/kg+120mg/kg AO-I		173.1	64.5	461.7	241.9	593.4	407.1		323.617	197.633
Biochemistry analyzer										average	stdev
Plasma ALT(IU/L)	Control		8.7	11.6	15.3	20.9				14.125	5.26268
	APAP		2301.2	2176.9	1085.9	860.2				1606.05	738.456
	APAP+120mg/kg AO-I		341.3	709.8	297.1	499	187.1	263.2		382.917	190.841
	APAP+120mg/kg NAC		189.5	233.7	286.5	25.8	129.5	59.6		154.1	101.109
										average	stdev
Plasma AST(IU/L)	Control		24.3	40.2	30	26.4				30.225	7.05425
	APAP		1678.6	1663.2	1414.6	851.4				1401.95	386.459
	APAP+120mg/kg AO-I		528.2	661.4	257.9	321.3	217.7	234.7		370.2	182.417
	APAP+120mg/kg NAC		84.8	204.4	433.9	117.9	232.1	63.9		189.5	136.845

## Sheet: HE suzzuki score
		1	2	3	4	5	6		average
sample	Control	1	0	1	1	0	0		0.5
	APAP 500mg/kg	5	6	4	6	6	5		5.33333
	APAP 500mg/kg+AO-I 60mg/kg	3	2	2	3	2	2		2.33333
	APAP 500mg/kg+AO-I 120mg/kg	1	1	2	2	1	1		1.33333

## Sheet: MDA
2020-12-15	MDA
											BLANK
		APAP(mg/kg)	AO-I(mg/kg)	1	2	3	4	5	6		1	2	3	4	5	6
sample (absorbance)	control	0	0	0.396	0.463	0.372	0.396	0.363	0.292		0.045	0.085	0.043	0.045	0.055	0.045
	APAP	500	0	1.066	0.965	1.036	1.036	0.945	0.932		0.049	0.045	0.055	0.045	0.045	0.055
	APAP+AO-I	500	60	0.487	0.385	0.537	0.537	0.485	0.537		0.051	0.041	0.045	0.054	0.045	0.045
	APAP+AO-I	500	120	0.262	0.288	0.199	0.322	0.288	0.271		0.039	0.037	0.039	0.048	0.047	0.035
											Protein concentration
sample-blank（absorbance）	control	0	0	0.351	0.378	0.329	0.351	0.308	0.247		7.056	8.712	9.44	7.124	7.324	7.44
	APAP	500	0	1.017	0.92	0.981	0.991	0.9	0.877		7.08	6.704	6.648	7.264	6.704	6.648
	APAP+AO-I	500	60	0.436	0.344	0.492	0.483	0.44	0.492		7.624	6.76	6.7	7.624	6.92	6.734
	APAP+AO-I	500	120	0.223	0.251	0.16	0.274	0.241	0.236		7.4	7.08	7.032	7.134	7.51	7.152
			standard-blank	0.069
（absorbance）	control	0	0	50.8696	54.7826	47.6812	50.8696	44.6377	35.7971
	APAP	500	0	147.391	133.333	142.174	143.623	130.435	127.101
	APAP+AO-I	500	60	63.1884	49.8551	71.3043	70	63.7681	71.3043
	APAP+AO-I	500	120	32.3188	36.3768	23.1884	39.7101	34.9275	34.2029
											average	stdev
MDA	control	0	0	7.20941	6.28818	5.05097	7.14059	6.09471	4.81144		6.09922	1.01093
	APAP	500	0	20.818	19.8886	21.386	19.7719	19.4563	19.1187		20.0732	0.859591
	APAP+AO-I	500	60	8.28809	7.37501	10.6424	9.18153	9.21505	10.5887		9.21514	1.27832
	APAP+AO-I	500	120	4.36741	5.13797	3.29755	5.56632	4.6508	4.78228		4.63372	0.774937

## Sheet: CAT
2020-12-14	CAT
				OD1							OD2
		APAP(mg/kg)	AO-I(mg/kg)	1	2	3	4	5	6		1	2	3	4	5	6
sample (absorbance)	control	0	0	0.483	0.489	0.478	0.463	0.469	0.481		0.383	0.361	0.366	0.383	0.387	0.382
	APAP	500	0	0.521	0.518	0.523	0.524	0.515	0.518		0.444	0.447	0.461	0.469	0.456	0.453
	APAP+AO-I	500	60	0.499	0.515	0.521	0.492	0.505	0.495		0.408	0.441	0.449	0.422	0.437	0.424
	APAP+AO-I	500	120	0.502	0.497	0.512	0.532	0.517	0.497		0.406	0.401	0.431	0.427	0.422	0.398
OD1/OD2（absorbance）	control	0	0	1.2611	1.35457	1.30601	1.20888	1.21189	1.25916
	APAP	500	0	1.17342	1.15884	1.13449	1.11727	1.12939	1.14349
	APAP+AO-I	500	60	1.22304	1.1678	1.16036	1.16588	1.15561	1.16745
	APAP+AO-I	500	120	1.23645	1.2394	1.18794	1.2459	1.22512	1.24874
LOG（absorbance）	control	0	0	0.100748	0.131802	0.115947	0.0823822	0.0834619	0.100082		2.303	60	0.0383833
	APAP	500	0	0.0694548	0.0640222	0.0548008	0.0481584	0.0528424	0.0582316		3.02	0.02	151
	APAP+AO-I	500	60	0.0874404	0.0673686	0.0645914	0.0666527	0.0628099	0.0672393
	APAP+AO-I	500	120	0.0921777	0.093212	0.0747927	0.0954838	0.0881781	0.0964733		Protein concentration
											1	2	3	4	5	6
（absorbance）	control	0	0	0.583926	0.763907	0.672014	0.477478	0.483735	0.580062		1.034	1.254	1.168	0.942	0.993	1.072
	APAP	500	0	0.402552	0.371065	0.317619	0.279121	0.306268	0.337503		0.938	0.984	0.88	0.982	1.132	1.032
	APAP+AO-I	500	60	0.506794	0.390461	0.374364	0.386311	0.364039	0.389711		1.072	0.902	0.862	0.902	0.986	0.987
	APAP+AO-I	500	120	0.534251	0.540246	0.43349	0.553413	0.51107	0.559148		1.036	1.034	1.052	1.072	0.977	0.979
											average	stdev
CAT	control	0	0	564.725	609.176	575.355	506.877	487.145	541.103		547.397	45.1893
	APAP	500	0	429.16	377.099	360.93	284.237	270.555	327.038		341.503	59.7502
	APAP+AO-I	500	60	472.756	432.883	434.297	428.283	369.208	394.844		422.045	35.8042
	APAP+AO-I	500	120	515.686	522.482	412.062	516.243	523.101	571.142		510.119	52.4

## Sheet: GSH
	GSH
			30s							10min30s
			1	2	3	4	5	6		1	2	3	4	5	6
GSSG	control		0.256	0.29	0.283					0.556	0.628	0.648
	APAP 500mg/kg		0.111	0.114	0.109					0.122	0.128	0.114
	APAP 500mg/kg+60mg/kg AO-I		0.116	0.114	0.116					0.136	0.128	0.129
	APAP 500mg/kg+120mg/kg AO-I		0.119	0.124	0.127					0.131	0.176	0.158
		standard	0.15						standard	0.299
			0.149
GSSG	control		201.342	226.846	244.966
	APAP 500mg/kg		7.38255	9.39597	3.3557
	APAP 500mg/kg+60mg/kg AO-I		13.4228	9.39597	8.72483
	APAP 500mg/kg+120mg/kg AO-I		8.05369	34.8993	20.8054
			30S							10min30s
T-GSH	control		0.337	0.38	0.392					0.902	0.966	0.98
	APAP 500mg/kg		0.12	0.116	0.106					0.141	0.142	0.119
	APAP 500mg/kg+60mg/kg AO-I		0.12	0.117	0.121					0.162	0.153	0.152
	APAP 500mg/kg+120mg/kg AO-I		0.123	0.129	0.137					0.159	0.222	0.214
		standard	0.148							0.253
			0.105						average
T-GSH	control		538.095	558.095	560
	APAP 500mg/kg		20	24.7619	12.381
	APAP 500mg/kg+60mg/kg AO-I		40	34.2857	29.5238
	APAP 500mg/kg+120mg/kg AO-I		34.2857	88.5714	73.3333
										average	stdev
GSH (μmol/L)	control		135.411	104.404	70.0671					103.294	32.6859
	APAP 500mg/kg		5.2349	5.96996	5.66954					5.6248	0.369567
	APAP 500mg/kg+60mg/kg AO-I		13.1544	15.4938	12.0741					13.5741	1.74802
	APAP 500mg/kg+120mg/kg AO-I		18.1783	18.7728	31.7226					22.8912	7.65396

## Sheet: mRNA
		18S	IL-1B	△ct		△△ct	power	average	stdev
control	A	13.79	33.78	19.99		-0.0383333	1.02693
	A	13.91	33.31	19.4		-0.628333	1.54578
	A	12.87	33.43	20.56		0.531667	0.691755
	A	13.26	33.18	19.92		-0.108333	1.07798
	A	13.74	33.26	19.52		-0.508333	1.42241
	A	13.62	34.4	20.78	20.0283	0.751667	0.593917	1.05979	0.379888
APAP	B	13.76	32.11	18.35		-1.67833	3.20058
	B	14.14	32.29	18.15		-1.87833	3.6765
	B	13.78	32.31	18.53		-1.49833	2.82516
	B	14.54	32.77	18.23		-1.79833	3.47818
	B	14.18	32.53	18.35		-1.67833	3.20058
	B	13.68	31.78	18.1		-1.92833	3.80615	3.36453	0.360541
APAP+AO-I（60mg/kg）	C	13.58	32.82	19.24		-0.788333	1.72708
	C	13.8	32.43	18.63		-1.39833	2.63597
	C	13.1	31.97	18.87		-1.15833	2.23199
	C	12.57	31.11	18.54		-1.48833	2.80565
	C	14.76	32.92	18.16		-1.86833	3.65111
	C	14.01	32.67	18.66		-1.36833	2.58172	2.60559	0.639683
APAP+AO-I（120mg/kg）	D	13.7	32.99	19.29		-0.738333	1.66825
	D	13.96	33.42	19.46		-0.568333	1.48281
	D	13.85	33.28	19.43		-0.598333	1.51397
	D	14.17	34.15	19.98		-0.0483333	1.03407
	D	13.88	33.14	19.26		-0.768333	1.7033
	D	13.68	33.89	20.21		0.181667	0.881684	1.38068	0.341793
		18s	IL-6	△ct		△△ct	power	average	stdev
control	A	13.79	28	14.21		-0.546667	1.46071
	A	13.91	28.83	14.92		0.163333	0.89296
	A	12.87	27.04	14.17		-0.586667	1.50177
	A	13.26	28.47	15.21		0.453333	0.730353
	A	13.74	28.8	15.06		0.303333	0.810378
	A	13.62	28.59	14.97	14.7567	0.213333	0.862542	1.04312	0.344061
APAP	B	13.76	26.87	13.11		-1.64667	3.13109
	B	14.14	27.29	13.15		-1.60667	3.04547
	B	13.78	26.71	12.93		-1.82667	3.54717
	B	14.54	27.64	13.1		-1.65667	3.15287
	B	14.18	26.95	12.77		-1.98667	3.9632
	B	13.68	26.54	12.86		-1.89667	3.72352	3.42722	0.37367
APAP+AO-I（60mg/kg）	C	13.58	27.51	13.93		-0.826667	1.77358
	C	13.8	27.48	13.68		-1.07667	2.10916
	C	13.1	26.97	13.87		-0.886667	1.8489
	C	12.57	25.75	13.18		-1.57667	2.9828
	C	14.76	28.34	13.58		-1.17667	2.26054
	C	14.01	27.49	13.48		-1.27667	2.42279	2.23296	0.441114
APAP+AO-I（120mg/kg）	D	13.7	28.45	14.75		-0.00666667	1.00463
	D	13.96	28.03	14.07		-0.686667	1.60956
	D	13.85	27.99	14.14		-0.616667	1.53333
	D	14.17	29.51	15.34		0.583333	0.66742
	D	13.88	27.98	14.1		-0.656667	1.57644
	D	13.68	28.33	14.65		-0.106667	1.07674	1.24469	0.386154
		18s	TNFA	△ct		△△ct	power	average	stdev
control	A	13.79	30.08	16.29		-0.0133333	1.00928
	A	13.91	29.89	15.98		-0.323333	1.25122
	A	12.87	29.32	16.45		0.146667	0.903335
	A	13.26	29.86	16.6		0.296667	0.814131
	A	13.74	29.97	16.23		-0.0733333	1.05214
	A	13.62	29.89	16.27	16.3033	-0.0333333	1.02337	1.00891	0.148241
APAP	B	13.76	28.89	15.13		-1.17333	2.25532
	B	14.14	29.28	15.14		-1.16333	2.23974
	B	13.78	28.58	14.8		-1.50333	2.83497
	B	14.54	30.22	15.68		-0.623333	1.54043
	B	14.18	29.28	15.1		-1.20333	2.30271
	B	13.68	28.96	15.28		-1.02333	2.03261	2.20096	0.419862
APAP+AO-I（60mg/kg）	C	13.58	29.73	16.15		-0.153333	1.11214
	C	13.8	29.58	15.78		-0.523333	1.43727
	C	13.1	29.5	16.4		0.0966667	0.935191
	C	12.57	28.33	15.76		-0.543333	1.45734
	C	14.76	29.98	15.22		-1.08333	2.11893
	C	14.01	29.17	15.16		-1.14333	2.20891	1.54496	0.519364
APAP+AO-I（120mg/kg）	D	13.7	29.89	16.19		-0.113333	1.08172
	D	13.96	30.44	16.48		0.176667	0.884745
	D	13.85	29.57	15.72		-0.583333	1.49831
	D	14.17	29.22	15.05		-1.25333	2.38392
	D	13.88	29.28	15.4		-0.903333	1.87038
	D	13.68	29.57	15.89		-0.413333	1.33176	1.50847	0.547697

## Sheet: Fig.3
	NF-kB		lamin B		NF-kB/lamin B	average	fold of control	average	stdev
1	9884.69		15571.4		0.634798		0.962486
2	8865.86		12956.4		0.684282	0.65954	1.03751	1	0.0530528
3	17639		15612.3		1.12981		1.71303
4	18448.7		14111.6		1.30734	1.21858	1.9822	1.84762	0.190333
5	16469.6		16324		1.00892		1.52973
6	12167.9		18718.3		0.650052	0.829484	0.985615	1.25767	0.384745
7	7951.03		18555.2		0.428507		0.649706
8	8521.33		17380.2		0.490289	0.459398	0.743381	0.696543	0.0662381
	TNF-α		GAPDH		TNF-α/GAPDH	average	fold of control	average	stdev
1	12129.3		20459.6		0.592839		0.940295
2	11255.3		16846.2		0.668124	0.630482	1.0597	1	0.0844349
3	15054.6		16732.9		0.899701		1.42701
4	19687.4		19415.2		1.01402	0.956862	1.60833	1.51767	0.128215
5	16236.2		20778.8		0.781381		1.23934
6	14644.9		21441.1		0.68303	0.732206	1.08335	1.16134	0.110304
7	13210.5		19325.4		0.683583		1.08422
8	11852.7		19345.8		0.612675	0.648129	0.971758	1.02799	0.0795252
	IL-1β		GAPDH		IL-1β/GAPDH	average	fold of control	average	stdev
1	8825.23		20459.6		0.431348		0.817655
2	10507.6		16846.2		0.623737	0.527542	1.18234	1	0.257874
3	14225.6		16732.9		0.850155		1.61154
4	14221.2		19415.2		0.732475	0.791315	1.38847	1.5	0.157736
5	9836.74		20778.8		0.473403		0.897374
6	13397		21441.1		0.62483	0.549116	1.18442	1.0409	0.20297
7	8468.15		19325.4		0.438188		0.830622
8	11500.2		19345.8		0.594456	0.516322	1.12684	0.978731	0.209458
	IL-6		GAPDH		IL-6/GAPDH	average	fold of control	average	stdev
1	13077.9		20459.6		0.639206		0.842588
2	14791.6		16846.2		0.878038	0.758622	1.15741	1	0.222614
3	17352.5		16732.9		1.03703		1.36699
4	18600.2		19415.2		0.958023	0.997525	1.26285	1.31492	0.0736403
5	15533.4		20778.8		0.747563		0.985421
6	14770.6		21441.1		0.688893	0.718228	0.908085	0.946753	0.0546853
7	13295.9		19325.4		0.688003		0.906911
8	11666.5		19345.8		0.603049	0.645526	0.794927	0.850919	0.0791844

## Sheet: Fig.4
	TLR4		GAPDH		TLR4/GAPDH	average	fold of control	average	stdev
	9656.1		17443.4		0.553568		0.988373
	11478.5		20258.9		0.566592	0.56008	1.01163	1	0.0164437
	14375.1		19964		0.720051		1.28562
	12913.7		19161.6		0.673935	0.696993	1.20328	1.24445	0.0582218
	9111.81		19055.4		0.478174		0.853759
	11110		17665.6		0.628907	0.55354	1.12289	0.988323	0.190303
	10875.7		20418.2		0.532651		0.951025
	12371.3		22545.3		0.54873	0.54069	0.979735	0.96538	0.0203009
	MYD88		GAPDH		MYD88/GAPDH	average	fold of control	average	stdev
	14262.2		17443.4		0.817629		1.02226
	15842.8		20258.9		0.782019	0.799824	0.977739	1	0.031482
	22656.6		19964		1.13487		1.4189
	24832.7		19161.6		1.29596	1.21542	1.62031	1.5196	0.142414
	12478		19055.4		0.654828		0.818715
	16831.6		17665.6		0.95279	0.803809	1.19125	1.00498	0.263422
	17100.4		20418.2		0.837509		1.04712
	15145.8		22545.3		0.671793	0.754651	0.839926	0.943522	0.146506

## Sheet: Fig.5
	p-JNK		JNK		p-JNK/JNK	average	fold of control	average	stdev
	7249.86		17429.2		0.41596		0.855187
	8596.67		15438.5		0.556833	0.486397	1.14481	1	0.204797
	20062.4		14640.5		1.37033		2.81732
	20687		13402.3		1.54354	1.45694	3.17342	2.99537	0.251802
	19525.7		16175.4		1.20712		2.48176
	19144.2		12775		1.49856	1.35284	3.08095	2.78136	0.423688
	11514.9		17787.7		0.647353		1.33092
	11069.4		10870.7		1.01828	0.832816	2.09352	1.71222	0.53924
	p-P38		P38		p-P38/P38	average	fold of control	average	stdev
	2457.96		9994.1		0.245941		1.03375
	4256.55		18516.3		0.229881	0.237911	0.966248	1	0.047732
	17635		20494.3		0.860483		3.61682
	19063.7		21551.5		0.884566	0.872525	3.71805	3.66744	0.0715771
	19033.3		21931		0.867872		3.64788
	20911.7		21768.4		0.960644	0.914258	4.03783	3.84285	0.275735
	9123.2		18536.2		0.492184		2.06877
	8455.03		16534.1		0.511371	0.501778	2.14942	2.1091	0.057025

## Sheet: Fig. S1
	NRF2		LAMIN B		NRF2/LAMIN B	average	fold of control	average	stdev
	15389.6		16096.3		0.956092		1.05451
	15526.2		18111.8		0.85724	0.906666	0.945486	1	0.0770943
	14721.5		17594		0.836737		0.922872
	13079.6		17214		0.759823	0.79828	0.838041	0.880457	0.0599848
	13987.6		19261.3		0.726202		0.800959
	13762.4		20302.8		0.677858	0.70203	0.747638	0.774299	0.0377035
	12849.9		23781.6		0.540327		0.59595
	9220.57		25164.9		0.366406	0.453367	0.404124	0.500037	0.135641
	HO-1		GAPDH		HO-1/GAPDH	average	fold of control	average	stdev
	17688.3		21635.3		0.81757		0.914244
	20339.2		20947.8		0.970945	0.894257	1.08576	1	0.121277
	18915.2		21322		0.887123		0.992022
	17553.4		21248.7		0.826093	0.856608	0.923775	0.957899	0.0482577
	16282.9		20341.2		0.800489		0.895144
	16498.2		19613.3		0.841174	0.820831	0.940639	0.917892	0.0321701
	14753.2		20924		0.705084		0.788458
	13577.6		21211.8		0.640098	0.672591	0.715787	0.752123	0.0513858
